# Supplementary material for: Diagnostic Performance of the Acute Kidney Injury Baseline Creatinine Equations in Children and Adolescents with Type 1 Diabetes Mellitus Onset
Source: Diagnostics (Basel). 2022 Sep 20;12(10):2268. doi: 10.3390/diagnostics12102268 (PMC9600775; doi:10.3390/diagnostics12102268)
Supplement: Supplementary file 1 [file diagnostics-12-02268-s001.zip]

Archive with 1 entries (1 files):
- diagnostics-1894311-supplementary.xlsx
