# Supplementary material for: Diagnostic Performance of the Acute Kidney Injury Baseline Creatinine Equations in Children and Adolescents with Type 1 Diabetes Mellitus Onset
Source: Diagnostics (Basel). 2022 Sep 20;12(10):2268. doi: 10.3390/diagnostics12102268 (PMC9600775; doi:10.3390/diagnostics12102268)
Supplement: Supplementary file 1 [file diagnostics-12-02268-s001.zip › diagnostics-1894311-supplementary.xlsx]

## Sheet: Sheet1
New baseline creatinine equations	Cr min (mg/dl)	Age (years)	Height (cm)	Weight (kg)	Estimated basal serum creatinine
ABC-cr:					0
ABC-advanced:					0
Cr min: minimum creatinine value within 72h from hospitalization
	Reference: Braun, C. et al.Pediatr. Nephrol. 2022, doi:10.1007/S00467-022-05571-9.
